# Supplementary material for: Dynamics of gut metabolome and microbiota maturation during early life
Source: iScience. 2025 Sep 25;28(11):113596. doi: 10.1016/j.isci.2025.113596 (PMC12636393; doi:10.1016/j.isci.2025.113596)
Supplement: Table S1. Sample characteristics, related to Figure 1 [file mmc2.xlsx]

## Sheet: Sheet1
timepoint	2.5 (N=444)	6 (N=256)	14 (N=302)	30 (N=207)	Total (N=1209)
antibiotics
N-Miss	140	124	169	111	544
no	302 (99.3%)	128 (97.0%)	111 (83.5%)	75 (78.1%)	616 (92.6%)
yes	2 (0.7%)	4 (3.0%)	22 (16.5%)	21 (21.9%)	49 (7.4%)
neonatal_antibiotics
no	395 (89.0%)	227 (88.7%)	266 (88.1%)	182 (87.9%)	1070 (88.5%)
yes	49 (11.0%)	29 (11.3%)	36 (11.9%)	25 (12.1%)	139 (11.5%)
sex
boy	229 (51.6%)	143 (55.9%)	163 (54.0%)	121 (58.5%)	656 (54.3%)
girl	215 (48.4%)	113 (44.1%)	139 (46.0%)	86 (41.5%)	553 (45.7%)
term
preterm	15 (3.4%)	8 (3.1%)	13 (4.3%)	10 (4.8%)	46 (3.8%)
term	429 (96.6%)	248 (96.9%)	289 (95.7%)	197 (95.2%)	1163 (96.2%)
pets
N-Miss	192	92	106	52	442
no	143 (56.7%)	96 (58.5%)	120 (61.2%)	87 (56.1%)	446 (58.1%)
yes	109 (43.3%)	68 (41.5%)	76 (38.8%)	68 (43.9%)	321 (41.9%)
delivery_mode
N-Miss	7	1	3	1	12
section	74 (16.9%)	43 (16.9%)	49 (16.4%)	33 (16.0%)	199 (16.6%)
vaginal	363 (83.1%)	212 (83.1%)	250 (83.6%)	173 (84.0%)	998 (83.4%)
perinatal_antibiotics
N-Miss	5	0	2	1	8
no	365 (83.1%)	216 (84.4%)	260 (86.7%)	179 (86.9%)	1020 (84.9%)
yes	74 (16.9%)	40 (15.6%)	40 (13.3%)	27 (13.1%)	181 (15.1%)
siblings
N-Miss	107	51	39	26	223
no	150 (44.5%)	95 (46.3%)	116 (44.1%)	87 (48.1%)	448 (45.4%)
yes	187 (55.5%)	110 (53.7%)	147 (55.9%)	94 (51.9%)	538 (54.6%)
current_breastfeeding
N-Miss	100	30	25	31	186
no	19 (5.5%)	57 (25.2%)	240 (86.6%)	175 (99.4%)	491 (48.0%)
yes	325 (94.5%)	169 (74.8%)	37 (13.4%)	1 (0.6%)	532 (52.0%)
breastfeeding_criteria
N-Miss	27	12	11	5	55
adequate_breastfed	276 (66.2%)	173 (70.9%)	215 (73.9%)	137 (67.8%)	801 (69.4%)
not_adequate	141 (33.8%)	71 (29.1%)	76 (26.1%)	65 (32.2%)	353 (30.6%)
sampling_age
N-Miss	2	3	0	2	7
Mean (SD)	65.213 (14.580)	187.482 (20.510)	428.768 (38.855)	913.800 (62.809)	327.017 (303.177)
Range	12.000 - 125.000	47.000 - 227.000	47.000 - 782.000	47.000 - 1018.000	12.000 - 1018.000
mom_age
Mean (SD)	30.750 (4.376)	30.723 (4.496)	31.152 (4.308)	31.155 (4.474)	30.914 (4.401)
Range	19.000 - 45.000	19.000 - 42.000	19.000 - 45.000	21.000 - 45.000	19.000 - 45.000
mom_edu
N-Miss	27	15	16	6	64
High school	109 (26.1%)	64 (26.6%)	71 (24.8%)	48 (23.9%)	292 (25.5%)
vocational	135 (32.4%)	72 (29.9%)	90 (31.5%)	65 (32.3%)	362 (31.6%)
university	173 (41.5%)	105 (43.6%)	125 (43.7%)	88 (43.8%)	491 (42.9%)
Scfa data available
N-Miss	205	61	59	62	387
yes	239 (100.0%)	195 (100.0%)	243 (100.0%)	145 (100.0%)	822 (100.0%)
Bile acid data available
N-Miss	207	62	59	62	390
yes	237 (100.0%)	194 (100.0%)	243 (100.0%)	145 (100.0%)	819 (100.0%)
Polar metabolites data available
N-Miss	206	63	60	61	390
yes	238 (100.0%)	193 (100.0%)	242 (100.0%)	146 (100.0%)	819 (100.0%)
